# Supplementary material for: Outcomes and Prediction Models for Exclusive Prostate Bed Salvage Radiotherapy among Patients with Biochemical Recurrence after Radical Prostatectomy
Source: Cancers (Basel). 2021 May 28;13(11):2672. doi: 10.3390/cancers13112672 (PMC8199341; doi:10.3390/cancers13112672)
Supplement: Supplementary file 1 [file cancers-13-02672-s001.zip]

Archive with 1 entries (1 files):
- cancers-1202068-supplementary.pdf
